# Supplementary material for: Tau-PET imaging in Parkinson's disease: a systematic review and meta-analysis
Source: Front Neurol. 2023 Apr 27;14:1145939. doi: 10.3389/fneur.2023.1145939 (PMC10174250; doi:10.3389/fneur.2023.1145939)
Supplement: Supplementary file 1 [file Data_Sheet_1.ZIP]

Archive with 8 entries (8 files):
- Supplementary/Supplementary Table 1.docx
- Supplementary/Supplementary Table 2.docx
- Supplementary/Supplementary Table 3.docx
- Supplementary/Supplementary Table 4.docx
- Supplementary/Supplementary Table 5.docx
- Supplementary/Supplementary Table 6.docx
- Supplementary/Supplementary Table 7.docx
- Supplementary/Supplementary Table 8.docx
